# Supplementary material for: Beyond the VSG layer: Exploring the role of intrinsic disorder in the invariant surface glycoproteins of African trypanosomes
Source: PLoS Pathog. 2024 Apr 22;20(4):e1012186. doi: 10.1371/journal.ppat.1012186 (PMC11065263; doi:10.1371/journal.ppat.1012186)
Supplement: S1 Table — (XLSX) [file ppat.1012186.s001.xlsx]

## Sheet: S1 Table
	TbbVSG LiTat1.5	TbgVSG LiTat3.1	TbgISG43	TbgISG64	TbgISG75
Data collection parameters
Beam line	SWING (SOLEIL)	SWING (SOLEIL)	SWING (SOLEIL)	SWING (SOLEIL)	BM29 (ESRF)
Wavelength (Å)	0.99	0.99	0.99	0.99	0.99
q range (Å-1)*	0.003 - 0.493	0.003 - 0.493
Concentration (mg ml-1) (mode)	10.00 (SEC-SAXS)	9.85 (SEC-SAXS)	9.96 (SEC-SAXS)	10.96 (SEC-SAXS)	9.80 (SEC-SAXS)
Buffer conditions	50 mM Tris, 500 mM NaCl, pH 7.5	20 mM HEPES, 150 mM NaCl, 3% glycerol, pH 7.5	20 mM HEPES, 150 mM NaCl, 3% glycerol, pH 7.5	20 mM HEPES, 150 mM NaCl, 3% glycerol, pH 7.5	20 mM HEPES, 150 mM NaCl, 3% glycerol, pH 7.5
Temperature (°C)	20	20	20	20	20
Structural parameters
I(0) (cm-1) [from Guinier]	0.18	0.13 10-6	0.76 10-9	0.83 10-9	79.00
Rg (Å) [from Guinier]	43.94	46.84	31.77	31.63	31.89
I(0) (cm-1) [from p(r)]	0.18	0.13 10-6	0.77 10-9	0.83 10-9	79.30
Rg (Å) [from p(r)]	46.55	48.20	33.16	32.28	32.51
I(0) (cm-1) [from GPA]	0.17	0.12 10-6	0.72 10-9	0.86 10-9	73.83
Rg (Å) [from GPA]	42.41	43.31	29.84	31.97	29.43
E.R.	1960-02-01	2018-03-01	1943-03-01	1963-02-01	1984-01-01
Dmax (Å)	~172	~170	~115	~112	~110
Porod volume estimate, Vp (Å3)	175299	191419	66194	68670	101631
Porod exponent	2024-05-03	2024-05-03	2024-07-03	2024-04-03	3.0
Molecular mass determination
MM (kDa) [from SAXSMoW on final merged curve]	100.80 (q = 0.35 Å-1)	107.10 (q = 0.40 Å-1)	42.90 (q = 0.40 Å-1)	39.20 (q = 0.30 Å-1)	50.60 (q = 0.45 Å-1)
MM (kDa) [from QR on final merged curve]	96.11 (q = 0.35 Å-1)	101.56 (q = 0.45 Å-1)	40.12 (q = 0.45 Å-1)	40.62 (q = 0.35 Å-1)	50.96 (q = 0.40 Å-1)
MM (kDa) [from Vp/1.7]	103.17	112.60	38.94	40.39	59.78
MM (kDa) [from Size & Shape]	134.45	129.18	38.24	44.12	57.72
MM (kDa) [from Bayesian Inference]	94.25	109.08	38.53	34.58	50.86
Calculated MM from sequence (kDa)	98.25	99.01	38.39	40.03	49.81
Ensemble modeling
Conformer generation and selection	BILBOMD	BILBOMD	BILBOMD	BILBOMD	BILBOMD
Protein regions selected to be fixed/rigid	22-388, 412-441	28-383, 401-449	42-95,105-150,164-172,208-222,244-288	40-304,307-314,329-349	22-257, 272-317, 339-370
Software employed
Data processing and analysis	ATSAS, RAW	ATSAS, RAW	ATSAS, RAW	ATSAS, RAW	ATSAS, RAW
Computation of theoretical intensities and fitting	FoXS, MultiFoXS	FoXS, MultiFoXS	FoXS, MultiFoXS	FoXS, MultiFoXS	FoXS, MultiFoXS
SASDBD entry	SASDTA5	SASDTB5	SASDT75	SASDT85	SASDT95
